# Supplementary material for: The Many Faces of Huntington’s Chorea Treatment: The Impact of Sudden Withdrawal of Tiapride after 40 Years of Use and a Systematic Review
Source: J Pers Med. 2022 Apr 6;12(4):589. doi: 10.3390/jpm12040589 (PMC9025785; doi:10.3390/jpm12040589)
Supplement: Supplementary file 1 [file jpm-12-00589-s001.zip]

Archive with 1 entries (1 files):
- jpm-1632968-supplementary.pdf
